# Supplementary material for: Cardiac Rehabilitation Early after Sternotomy Using New Assistive VR-Enhanced Robotic Exoskeleton—Study Protocol for a Randomised Controlled Trial
Source: Int J Environ Res Public Health. 2021 Nov 13;18(22):11922. doi: 10.3390/ijerph182211922 (PMC8622225; doi:10.3390/ijerph182211922)
Supplement: Supplementary file 1 [file ijerph-18-11922-s001.zip]

Archive with 1 entries (1 files):
- ijerph-1432829-supplementary.pdf
